# Supplementary material for: Trends and Future Projections in Ultrasonic Welding Research for Hybrid Materials
Source: Polymers (Basel). 2025 Apr 21;17(8):1124. doi: 10.3390/polym17081124 (PMC12030427; doi:10.3390/polym17081124)
Supplement: Supplementary file 1 [file polymers-17-01124-s001.zip]

Archive with 1 entries (1 files):
- polymers-3429180-supplementary.pdf
